# Supplementary material for: Validation of Chemical Inactivation Protocols for Henipavirus-Infected Tissue Samples
Source: Viruses. 2026 Jan 7;18(1):81. doi: 10.3390/v18010081 (PMC12846667; doi:10.3390/v18010081)
Supplement: Supplementary file 1 [file viruses-18-00081-s001.zip]

Archive with 1 entries (1 files):
- viruses-4030489-supplementary.pdf
